# Supplementary material for: Locomotion of Ants Walking up Slippery Slopes of Granular Materials
Source: Integr Org Biol. 2019 Sep 13;1(1):obz020. doi: 10.1093/iob/obz020 (PMC7671155; doi:10.1093/iob/obz020)
Supplement: obz020_Supplementary_Data [file obz020_supplementary_data.zip]

Archive with 5 entries (5 files):
- Final IOB-2019-011.pdf
- humeau.bib
- iob.bst
- movie1.mp4
- movie2.mp4
