# Supplementary material for: Locomotion of Ants Walking up Slippery Slopes of Granular Materials
Source: Integr Org Biol. 2019 Sep 13;1(1):obz020. doi: 10.1093/iob/obz020 (PMC7671155; doi:10.1093/iob/obz020)
Supplement: obz020_Supplementary_Data [file obz020_supplementary_data.zip › humeau.bib]

@article{Weihmann_2018,
Author = {Weihmann, Tom},
Title = {{Leg force interference in polypedal locomotion}},
Journal = {{Science Advances}},
Year = {{2018}},
Volume = {{4}},
Number = {{9}},
DOI = {{10.1126/sciadv.aat3721}},
Article-Number = {{eaat3721}},
ISSN = {{2375-2548}},
ORCID-Numbers = {{Weihmann, Tom/0000-0002-6628-1816}},
Unique-ID = {{ISI:000449224000024}},
}

@misc {Byrne_2017,
      author = " Byrne, John H. and Ritzmann, Roy E.  and Zill, Sasha N. ",
      title = "Control of Locomotion in Hexapods",
      year = "2017",
      publisher = "Oxford University Press",
      isbn = "9780190456757",
      url = "http://www.oxfordhandbooks.com/view/10.1093/oxfordhb/9780190456757.001.0001/oxfordhb-9780190456757-e-20"
}

@article{Dallmann_2017,
Author = {Dallmann, Chris J. and Hoinville, Thierry and Duerr, Volker and Schmitz,
   Josef},
Title = {{A load-based mechanism for inter-leg coordination in insects}},
Journal = {{Proceedings of the Royal Society B-Biological Sciences}},
Year = {{2017}},
Volume = {{284}},
Number = {{1868}},
DOI = {{10.1098/rspb.2017.1755}},
Article-Number = {{20171755}},
ISSN = {{0962-8452}},
EISSN = {{1471-2954}},
ORCID-Numbers = {{Dallmann, Chris/0000-0002-4944-920X
   Schmitz, Josef/0000-0003-2054-9124
   Durr, Volker/0000-0001-9239-4964}},
Unique-ID = {{ISI:000417194500012}},
}

@Article{Durr_2017,
author="D{\"u}rr, Volker
and Theunissen, Leslie M.
and Dallmann, Chris J.
and Hoinville, Thierry
and Schmitz, Josef",
title="Motor flexibility in insects: adaptive coordination of limbs in locomotion and near-range exploration",
journal="Behavioral Ecology and Sociobiology",
year="2017",
volume="72",
number="1",
pages="15",
abstract="In recent years, research on insect motor behaviour―locomotion in particular―has provided a number of important new insights, many of which became possible because of methodological advances in motion capture of unrestrained moving insects. Behavioural analyses have not only backed-up neurophysiological analyses of the underlying mechanisms at work, they have also highlighted the complexity and variability of leg movements in naturalistic, unrestrained behaviour. Here, we argue that the variability of unrestrained motor behaviour should be considered a sign of behavioural flexibility. Assuming that variation of movement-related parameters is governed by neural mechanisms, behavioural analyses can complement neurophysiological investigations, for example by (i) dissociating distinct movement episodes based on functional and statistical grounds, (ii) quantifying when and how transitions between movement episodes occur, and (iii) dissociating temporal and spatial coordination. The present review emphasises the importance of considering the functional diversity of limb movements in insect behaviour. In particular, we highlight the fundamental difference between leg movements that generate interaction forces as opposed to those that do not. On that background, we discuss the spatially continuous modulation of swing movements and the quasi-rhythmic nature of stepping across insect orders. Based on examples of motor flexibility in stick insects, we illustrate the relevance of behaviour-based approaches for computational modelling of a rich and adaptive movement repertoire. Finally, we emphasise the intimate interplay of locomotion and near-range exploration. We propose that this interplay, through continuous integration of distributed, multimodal sensory feedback, is key to locomotor flexibility.",
issn="1432-0762",
doi="10.1007/s00265-017-2412-3",
url="https://doi.org/10.1007/s00265-017-2412-3"
}


@book{Andreotti_2013, title={Granular media: between fluid and solid}, publisher={Cambridge University Press}, author={Andreotti, Bruno and Forterre, Yoël and Pouliquen, Olivier}, year={2013}}

@article{Bernadou_2008, title={Does substrate coarseness matter for foraging ants? An experiment with Lasius niger (Hymenoptera; Formicidae)}, volume={54}, DOI={10.1016/j.jinsphys.2007.12.001}, number={3}, journal={Journal of Insect Physiology}, author={Bernadou, Abel and Fourcassié, Vincent}, year={2008}, pages={534–542}}

@article{Bocquet_1998, title={Moisture-induced ageing in granular media and the kinetics of capillary condensation}, volume={396}, DOI={10.1038/25492}, number={6713}, journal={Nature}, author={Bocquet, L. and Charlaix, Elisabeth. and Ciliberto, Sergio and Crassous, Jérôme}, year={1998}, pages={735–737}}

@article{Bohn_2004, title={Insect aquaplaning: Nepenthes pitcher plants capture prey with the peristome, a fully wettable water-lubricated anisotropic surface}, volume={101}, DOI={10.1073/pnas.0405885101}, number={39}, journal={Proceedings of the National Academy of Sciences}, author={Bohn, Holger F. and Federle, Walter}, year={2004}, pages={14138–14143}}

@article{Bonhomme_2011, title={Slippery or sticky? Functional diversity in the trapping strategy ofNepenthescarnivorous plants}, volume={191}, DOI={10.1111/j.1469-8137.2011.03696.x}, number={2}, journal={New Phytologist}, author={Bonhomme, Vincent and Pelloux-Prayer, Hervé and Jousselin, Emmanuelle and Forterre, Yoël and Labat, Jean-Jacques and Gaume, Laurence}, year={2011}, pages={545–554}}

@article{Botz_2003,
Author = {Botz, Jason T. and Loudon, Catherine and Barger, J. Bradley  and Olafsen, Jeffrey S. and Steeples, Don W.},
Title = {{Effects of slope and particle size on ant locomotion: Implications for choice of substrate by antlions}},
Journal = {{Journal of the Kansas Entomological Society}},
Year = {{2003}},
Volume = {{76}},
Number = {{3}},
Pages = {{426-435}},
ISSN = {{0022-8567}},
Unique-ID = {{ISI:000183817200005}}
}

@article{Brady_2000, title={Foot displacement but not velocity predicts the outcome of a slip induced in young subjects while walking}, volume={33}, DOI={10.1016/s0021-9290(00)00037-3}, number={7}, journal={Journal of Biomechanics}, author={Brady, Rachel A. and Pavol, Michael J. and Owings, Tammy M. and Grabiner, Mark D.}, year={2000}, pages={803–808}}

@article{Clark_2011, title={Slipping, sliding and stability: locomotor strategies for overcoming low-friction surfaces}, volume={214}, DOI={10.1242/jeb.051136}, number={8}, journal={Journal of Experimental Biology}, author={Clark, Aandrew J. and Higham, Timothy E.}, year={2011}, pages={1369–1378}}

@article{Crassous_2017,
Author = {Crassous, Jerome and Humeau, Antoine and Boury, Samuel and Casas, Jerome},
Title = {{Pressure-Dependent Friction on Granular Slopes Close to Avalanche}},
Journal = {{Physical Review Letters}},
Year = {{2017}},
Volume = {{119}},
Number = {{5}},
DOI = {{10.1103/PhysRevLett.119.058003}},
Article-Number = {{058003}},
ISSN = {{0031-9007}},
EISSN = {{1079-7114}}
}

@article{Dai_2002,
Author = {Dai, Zhendong and Gorb, Stanislav N. and Schwarz, Uli},
Title = {{Roughness-dependent friction force of the tarsal claw system in the
   beetle Pachnoda marginata (Coleoptera, Scarabaeidae)}},
Journal = {{Journal Of Experimental Biology}},
Year = {{2002}},
Volume = {{205}},
Number = {{16}},
Pages = {{2479-2488}},
ISSN = {{0022-0949}},
Unique-ID = {{ISI:000177855700013}}
}

@article{ Delcomyn_1971,
Author = {Delcomyn, Fred},
Title = {{Locomotion of cockroach periplaneta-americana}},
Journal = {{Journal of Experimental Biology}},
Year = {{1971}},
Volume = {{54}},
Number = {{2}},
Pages = {{443-\&}},
ISSN = {{0022-0949}},
Unique-ID = {{ISI:A1971J167800011}}
}

@article{ Edwards_1987,
Author = {Edwards, John S.},
Title = {{Arthropods of alpine aeolian ecosystems}},
Journal = {{Annual Review of Entomology}},
Year = {{1987}},
Volume = {{32}},
Pages = {{163-179}},
DOI = {{10.1146/annurev.en.32.010187.001115}},
ISSN = {{0066-4170}},
EISSN = {{1545-4487}},
Unique-ID = {{ISI:A1987F630700008}}
}

@Inbook{Eigenbrode_2009,
author="Eigenbrode, Sanford D.
and Snyder, William E.
and Clevenger, Garrett
and Ding, Hongjian
and Gorb, Stanislav N.",
editor="Gorb, Stanislav N.",
title="Variable Attachment to Plant Surface Waxes by Predatory Insects",
bookTitle="Functional Surfaces in Biology: Adhesion Related Phenomena Volume 2",
year="2009",
publisher="Springer Netherlands",
address="Dordrecht",
pages="157--181",
abstract="In this chapter we will (1) provide an overview of evidence of the influence of habitat characteristics on predation, (2) provide specific evidence for the importance of the plant as habitat, and of variability in plant morphology's impact on the foraging of insect predators and parasitoids, (3) focus on the role of crystalline waxes on plant surfaces in mediating these types of interactions through their effects on insect attachment, (4) illustrate the implications of the variability of plant surface waxes and insect responses to surface waxes through a case study examining the attachment and performance of five species of predatory beetle on plants differing in surface wax, and (5) discuss implications for ecology of predation along with opportunities for further research.",
isbn="978-1-4020-6695-5",
doi="10.1007/978-1-4020-6695-5_7",
url="https://doi.org/10.1007/978-1-4020-6695-5_7"
}

@article{ Epstein_1983,
Author = {Epstein, S and Graham, Donald},
Title = {{Behavior and motor output of stick insects walking on a slippery surface
   .1. forward walking}},
Journal = {{Journal of Experimental Biology}},
Year = {{1983}},
Volume = {{105}},
Number = {{JUL}},
Pages = {{215-229}},
ISSN = {{0022-0949}},
Unique-ID = {{ISI:A1983RB62400013}}
}

@article{ Fertin_2006,
Author = {Fertin, Arnold and Casas, Jerome},
Title = {{Efficiency of antlion trap construction}},
Journal = {{Journal of Experimental Biology}},
Year = {{2006}},
Volume = {{209}},
Number = {{18}},
Pages = {{3510-3515}},
DOI = {{10.1242/jeb.02401}},
ISSN = {{0022-0949}},
ResearcherID-Numbers = {{Casas, Jerome/D-9620-2011
   Fertin, Arnold/M-7246-2014}},
ORCID-Numbers = {{Casas, Jerome/0000-0003-1666-295X
   }},
Unique-ID = {{ISI:000240154200004}}
}

@article{ Fertin_2007,
Author = {Fertin, Arnold and Casas, Jerome},
Title = {{Orientation towards prey in antlions: efficient use of wave propagation
   in sand}},
Journal = {{Journal of Experimental Biology}},
Year = {{2007}},
Volume = {{210}},
Number = {{19}},
Pages = {{3337-3343}},
DOI = {{10.1242/jeb.004473}},
ISSN = {{0022-0949}},
ResearcherID-Numbers = {{Casas, Jerome/D-9620-2011
   Fertin, Arnold/M-7246-2014}},
ORCID-Numbers = {{Casas, Jerome/0000-0003-1666-295X
   }},
Unique-ID = {{ISI:000249517500011}}
}

@article{Forterre_2008,
Author = {Forterre, Yoel and Pouliquen, Olivier},
Title = {{Flows of dense granular media}},
Journal = {{Annual Review of Fluid Mechanics}},
Series = {{Annual Review of Fluid Mechanics}},
Year = {{2008}},
Volume = {{40}},
Pages = {{1-24}},
DOI = {{10.1146/annurev.fluid.40.111406.102142}},
ISSN = {{0066-4189}},
ISBN = {{978-0-8243-0740-0}},
Unique-ID = {{ISI:000252863300001}}
}

@article{Franks_2004,
Author = {Franks, Nigel R. and Britton, Nicholas F. and Sendova-Franks, Ana B. and Denny, A. Jay and
   Soans, EL and Brown, AP and Cole, RE and Havardi, RJ and Griffiths, CJ
   and Ellis, SR},
Title = {{Centrifugal waste disposal and the optimization of ant nest craters}},
Journal = {{Animal Behaviour}},
Year = {{2004}},
Volume = {{67}},
Number = {{5}},
Pages = {{965-973}},
DOI = {{10.1016/j.anbehav.2004.01.003}},
ISSN = {{0003-3472}},
EISSN = {{1095-8282}},
ResearcherID-Numbers = {{Britton, Nicholas/B-3413-2014}},
ORCID-Numbers = {{Britton, Nicholas/0000-0002-1422-6487}},
Unique-ID = {{ISI:000221541600018}}
}

@article{Gaume_2002,
Author = {Gaume, Laurence and Gorb, Stanislav and Rowe, Nick},
Title = {{Function of epidermal surfaces in the trapping efficiency of Nepenthes
   alata pitchers}},
Journal = {{New Phytologist}},
Year = {{2002}},
Volume = {{156}},
Number = {{3}},
Pages = {{479-489}},
DOI = {{10.1046/j.1469-8137.2002.00530.x}},
ISSN = {{0028-646X}},
Unique-ID = {{ISI:000179411800016}}
}

@article{Gaume_2004,
Author = {Gaume, Laurence and Perret, Philippe and Gorb, Elena and Gorb, Stanislav and Labat, J.-J. and Rowe, Nick},
Title = {{How do plant waxes cause flies to slide? Experimental tests of wax-based
   trapping mechanisms in three pitfall carnivorous plants}},
Journal = {{Arthropod Structure \& Development}},
Year = {{2004}},
Volume = {{33}},
Number = {{1}},
Pages = {{103-111}},
DOI = {{10.1016/j.asd.2003.11.005}},
ISSN = {{1467-8039}},
Unique-ID = {{ISI:000220675900008}}
}

@article{Gaume_2016,
Author = {Gaume, Laurence and Bazile, Vincent and Huguin, Mailis and Bonhomme,
   Vincent},
Title = {{Different pitcher shapes and trapping syndromes explain resource
   partitioning in Nepenthes species}},
Journal = {{Ecology and Evolution}},
Year = {{2016}},
Volume = {{6}},
Number = {{5}},
Pages = {{1378-1392}},
DOI = {{10.1002/ece3.1920}},
ISSN = {{2045-7758}},
ORCID-Numbers = {{Vincent, Bonhomme/0000-0002-2742-6349}},
Unique-ID = {{ISI:000371221600010}}
}

@incollection{Glover_2010,
Author = {Glover, Adrian. G. and Gooday, Andrew. J. and Bailey, David M. and Billett, David S. M.
   and Chevaldonne, Pierre and Colaco, Ana and Copley, Jonathan. and Cuvelier, Daphne and
   Desbruyeres, Daniel and Kalogeropoulou, Vassiliki and Klages, Michaël and Lampadariou,
   Nikolaos and Lejeusne, Christophe and Mestre, Nélia. C. and Paterson, Gordon L. J. and Perez,
   Thierry and Ruhl, Henry and Sarrazin, Jpzée and Soltwedel, Thomas and Soto, Eulogio H. and
   Thatje, Sven and Tselepides, Anastassios and Van Gaever, Saskia and Vanreusel, Ann},
Editor = {{Lesser, M}},
Title = {{Temporal change in deep-sea benthic ecosystems: A review of the evidence
   from recent time-series studies}},
Booktitle = {{Advances in Marine Biology, Vol 58}},
Series = {{Advances in Marine Biology}},
Year = {{2010}},
Volume = {{58}},
Pages = {{1-95}},
DOI = {{10.1016/S0065-2881(10)58001-5}},
ISSN = {{0065-2881}},
ISBN = {{978-0-12-381015-1}},
ResearcherID-Numbers = {{Copley, Jon/I-7076-2012
   Soltwedel, Thomas/P-1852-2016
   Bailey, David/A-6240-2008
   Colaco, Ana/A-3862-2009
   Mestre, Nelia/C-1943-2009
   Lejeusne, Christophe/B-4470-2009
   Lampadariou, Nikolaos/H-1201-2011
   }},
ORCID-Numbers = {{Copley, Jon/0000-0003-3333-4325
   Soltwedel, Thomas/0000-0002-8214-5937
   Bailey, David/0000-0002-0824-8823
   Colaco, Ana/0000-0002-6462-5670
   Mestre, Nelia/0000-0001-6871-9984
   Lejeusne, Christophe/0000-0002-8821-3849
   Cuvelier, Daphne/0000-0003-4042-8215}},
Unique-ID = {{ISI:000285482700001}}
}


@article{Goldman_2006,
Author = {Goldman, Daniel I. and Chen, Tao S. and Dudek, Daniel M. and Full,
   Robert J.},
Title = {{Dynamics of rapid vertical climbing in cockroaches reveals a template}},
Journal = {{Journal of Experimental Biology}},
Year = {{2006}},
Volume = {{209}},
Number = {{15}},
Pages = {{2990-3000}},
DOI = {{10.1242/jeb.02322}},
ISSN = {{0022-0949}},
Unique-ID = {{ISI:000239641100028}}
}

@incollection{Gorb_2009,
Author = {Gorb, Elena V. and Gorb, Stanislav N.},
Editor = {{Gorb, SN}},
Title = {{Functional Surfaces in the Pitcher of the Carnivorous Plant Nepenthes
   alata: A Cryo-Sem Approach}},
Booktitle = {{Functional surfaces in biology: Adhesion related phenomena, Vol 2}},
Year = {{2009}},
Pages = {{205-238}},
DOI = {{10.1007/978-1-4020-6695-5\_9}},
ISBN = {{978-1-4020-6694-8}},
Unique-ID = {{ISI:000273299900008}}
}

@article{Gorb_2014,
Author = {Gorb, Elena V. and Purtov, Julia and Gorb, Stanislav N.},
Title = {{Adhesion force measurements on the two wax layers of the waxy zone in
   Nepenthes alata pitchers}},
Journal = {{Scientific Reports}},
Year = {{2014}},
Volume = {{4}},
DOI = {{10.1038/srep05154}},
Article-Number = {{5154}},
ISSN = {{2045-2322}},
Unique-ID = {{ISI:000336655600001}}
}


@article{Gravish_2014,
Author = {Gravish, Nick and Umbanhowar, Paul B. and Goldman, Daniel I.},
Title = {{Force and flow at the onset of drag in plowed granular media}},
Journal = {{Physical Review E}},
Year = {{2014}},
Volume = {{89}},
Number = {{4}},
DOI = {{10.1103/PhysRevE.89.042202}},
Article-Number = {{042202}},
ISSN = {{1539-3755}},
EISSN = {{1550-2376}},
Unique-ID = {{ISI:000333707800002}}
}


@article{Gravish_2013,
Author = {Gravish, Nick and Monaenkova, Daria and Goodisman, Michael A. D. and
   Goldman, Daniel I.},
Title = {{Climbing, falling, and jamming during ant locomotion in confined
   environments}},
Journal = {{Proceedings of the National Academy of Sciences of the United States of America}},
Year = {{2013}},
Volume = {{110}},
Number = {{24}},
Pages = {{9746-9751}},
DOI = {{10.1073/pnas.1302428110}},
ISSN = {{0027-8424}},
Unique-ID = {{ISI:000320930100043}}
}


@book{Hansell_2005,
  title={Animal architecture},
  author={Hansell, Mike H.},
  isbn={9780198507512},
  lccn={2005297193},
  series={Oxford animal biology series},
  url={https://books.google.fr/books?id=467uAAAAMAAJ},
  year={2005},
  publisher={Oxford University Press}
}


@article{Held_1990,
Author = {Held, Ga and Solina, Dh and Keane, Dt and Haag, Wj and Horn, Pm and
   Grinstein, G},
Title = {{Experimental-study of critical-mass fluctuations in an evolving sandpile}},
Journal = {{Physical Revew Letters}},
Year = {{1990}},
Volume = {{65}},
Number = {{9}},
Pages = {{1120-1123}},
DOI = {{10.1103/PhysRevLett.65.1120}},
ISSN = {{0031-9007}},
Unique-ID = {{ISI:A1990DV74900010}}
}


@article{Holmes_2006,
Author = {Holmes, Philip and Full, Robert J. and Koditschek, Dan and Guckenheimer,
   John},
Title = {{The dynamics of legged locomotion: Models, analyses, and challenges}},
Journal = {{SIAM Review}},
Year = {{2006}},
Volume = {{48}},
Number = {{2}},
Pages = {{207-304}},
DOI = {{10.1137/S0036144504445133}},
ISSN = {{0036-1445}},
EISSN = {{1095-7200}},
Unique-ID = {{ISI:000237959800001}}
}

@article{Holt_2012,
Author = {Holt, Natalie C. and Askew, Graham N.},
Title = {{Locomotion on a slope in leaf-cutter ants: metabolic energy use,
   behavioural adaptations and the implications for route selection on
   hilly terrain}},
Journal = {{Journal of Experimental Biology}},
Year = {{2012}},
Volume = {{215}},
Number = {{15}},
Pages = {{2545-2550}},
DOI = {{10.1242/jeb.057695}},
ISSN = {{0022-0949}},
EISSN = {{1477-9145}},
Unique-ID = {{ISI:000306605200009}}
}

@article{Humeau_2015,
Author = {Humeau, Antoine and Rouge, Justine and Casas, Jérôme},
Title = {{Optimal range of prey size for antlions}},
Journal = {{Ecological Entomology}},
Year = {{2015}},
Volume = {{40}},
Number = {{6}},
Pages = {{776-781}},
DOI = {{10.1111/een.12254}},
ISSN = {{0307-6946}},
EISSN = {{1365-2311}},
ResearcherID-Numbers = {{Casas, Jerome/D-9620-2011}},
ORCID-Numbers = {{Casas, Jerome/0000-0003-1666-295X}},
Unique-ID = {{ISI:000363797900014}}
}

@article{Jayaram_2016,
Author = {Jayaram, Kaushik and Full, Robert J.},
Title = {{Cockroaches traverse crevices, crawl rapidly in confined spaces, and
   inspire a soft, legged robot}},
Journal = {{Proceedings of the National Academy of Sciences of the United States of America}},
Year = {{2016}},
Volume = {{113}},
Number = {{8}},
Pages = {{E950-E957}},
DOI = {{10.1073/pnas.1514591113}},
ISSN = {{0027-8424}},
ORCID-Numbers = {{Jayaram, Kaushik/0000-0002-6958-7650}},
Unique-ID = {{ISI:000370620300005}}
}


@article{Kram_1997,
Author = {Kram, Rodger and Wong, Basil and Full, Robert J.},
Title = {{Three-dimensional kinematics and limb kinetic energy of running
   cockroaches}},
Journal = {Journal Of Experimental Biology},
Year = {{1997}},
Volume = {{200}},
Number = {{13}},
Pages = {{1919-1929}},
ISSN = {{0022-0949}},
Unique-ID = {{ISI:A1997XK16200010}}
}


@article{Khuong_2013,
Author = {Khuong, Anais and Lecheval, Valentin and Fournier, Richard and Blanco,
   Stephane and Weitz, Sebastian and Bezian, Jean-Jacques and Gautrais,
   Jacques},
Title = {{How Do Ants Make Sense of Gravity? A Boltzmann Walker Analysis of Lasius
   niger Trajectories on Various Inclines}},
Journal = {{PLOS ONE}},
Year = {{2013}},
Volume = {{8}},
Number = {{10}},
DOI = {{10.1371/journal.pone.0076531}},
Article-Number = {{e76531}},
ISSN = {{1932-6203}},
ResearcherID-Numbers = {{Gautrais, Jacques/B-4523-2008
   }},
ORCID-Numbers = {{Gautrais, Jacques/0000-0002-7002-9920
   Lecheval, Valentin/0000-0001-6041-2718}},
Unique-ID = {{ISI:000326270700006}}
}


@article{Labonte_2015,
Author = {Labonte, David and Federle, Walter},
Title = {{Scaling and biomechanics of surface attachment in climbing animals}},
Journal = {{Philosophical Transactions of the Royal Society B-Biological Sciences}},
Year = {{2015}},
Volume = {{370}},
Number = {{1661}},
DOI = {{10.1098/rstb.2014.0027}},
Article-Number = {{UNSP 20140027}},
ISSN = {{0962-8436}},
EISSN = {{1471-2970}},
Unique-ID = {{ISI:000346764400002}}
}

@book{Latreille_1798,
  title={Essai sur l'histoire des fourmis de la France},
  author={Latreille, P.A.},
  url={https://books.google.fr/books?id=KjGytAEACAAJ},
  year={1798}
}

@article{Li_2009,
Author = {Li, Chen and Umbanhowar, Paul B. and Komsuoglu, Haldun and Koditschek,
   Daniel E. and Goldman, Daniel I.},
Title = {{Sensitive dependence of the motion of a legged robot on granular media}},
Journal = {{Proceedings of the National Academy of Sciences of the United States of America}},
Year = {{2009}},
Volume = {{106}},
Number = {{9}},
Pages = {{3029-3034}},
DOI = {{10.1073/pnas.0809095106}},
ISSN = {{0027-8424}},
ResearcherID-Numbers = {{Li, Chen/A-4003-2013}},
ORCID-Numbers = {{Li, Chen/0000-0001-7516-3646}},
Unique-ID = {{ISI:000263844100013}}
}


@article{Li_2015,
Author = {Li, Chen and Pullin, Andrew O. and Haldane, Duncan W. and Lam, Han K.
   and Fearing, Ronald S. and Full, Robert J.},
Title = {{Terradynamically streamlined shapes in animals and robots enhance
   traversability through densely cluttered terrain}},
Journal = {{Bioinspiration \& Biomimetics}},
Year = {{2015}},
Volume = {{10}},
Number = {{4}},
DOI = {{10.1088/1748-3190/10/4/046003}},
Article-Number = {{046003}},
ISSN = {{1748-3182}},
EISSN = {{1748-3190}},
ResearcherID-Numbers = {{Li, Chen/A-4003-2013}},
ORCID-Numbers = {{Li, Chen/0000-0001-7516-3646}},
Unique-ID = {{ISI:000362358100007}}
}


@article{Lipp_2005,
Author = {Lipp, Alexandra and Wolf, Harald and Lehmann, Fritz-Olaf},
Title = {{Walking on inclines: energetics of locomotion in the ant Camponotus}},
Journal = {{Journal of Experimental Biology}},
Year = {{2005}},
Volume = {{208}},
Number = {{4}},
Pages = {{707-719}},
DOI = {{10.1242/jeb.01434}},
ISSN = {{0022-0949}},
Unique-ID = {{ISI:000227813800016}}
}

@article{Lucas_1982,
Author = {Lucas, Jeffrey R.},
Title = {{The biophysics of pit construction by antlion larvae (Myrmeleon,
   neuroptera)}},
Journal = {{Animal Behaviour}},
Year = {{1982}},
Volume = {{30}},
Number = {{AUG}},
Pages = {{651-\&}},
DOI = {{10.1016/S0003-3472(82)80135-8}},
ISSN = {{0003-3472}},
Unique-ID = {{ISI:A1982PG04500003}}
}

@article{Marvi_2014,
Author = {Marvi, Hamidreza and Gong, Chaohui and Gravish, Nick and Astley, Henry
   and Travers, Matthew and Hatton, Ross L. and Mendelson, III, Joseph R.
   and Choset, Howie and Hu, David L. and Goldman, Daniel I.},
Title = {{Sidewinding with minimal slip: Snake and robot ascent of sandy slopes}},
Journal = {{Science}},
Year = {{2014}},
Volume = {{346}},
Number = {{6206}},
Pages = {{224-229}},
DOI = {{10.1126/science.1255718}},
ISSN = {{0036-8075}},
EISSN = {{1095-9203}},
Unique-ID = {{ISI:000342721500045}}
}

@article{Mazouchova_2010,
Author = {Mazouchova, Nicole and Gravish, Nick and Savu, Andrei and Goldman,
   Daniel I.},
Title = {{Utilization of granular solidification during terrestrial locomotion of
   hatchling sea turtles}},
Journal = {{Biology Letters}},
Year = {{2010}},
Volume = {{6}},
Number = {{3}},
Pages = {{398-401}},
DOI = {{10.1098/rsbl.2009.1041}},
ISSN = {{1744-9561}},
Unique-ID = {{ISI:000277559000032}}
}


@article{Reinhardt_2014,
Author = {Reinhardt, Lars and Blickhan, Reinhard},
Title = {{Level locomotion in wood ants: evidence for grounded running}},
Journal = {{Journal of Experimental Biology}},
Year = {{2014}},
Volume = {{217}},
Number = {{13}},
Pages = {{2358-2370}},
DOI = {{10.1242/jeb.098426}},
ISSN = {{0022-0949}},
EISSN = {{1477-9145}},
Unique-ID = {{ISI:000339272900026}}
}

@article{Riedel_2003,
Author = {Riedel, Michael and Eichner, Anna and Jetter, Reinhard},
Title = {{Slippery surfaces of carnivorous plants: composition of epicuticular wax
   crystals in Nepenthes alata Blanco pitchers}},
Journal = {{Planta}},
Year = {{2003}},
Volume = {{218}},
Number = {{1}},
Pages = {{87-97}},
DOI = {{10.1007/s00425-003-1075-7}},
ISSN = {{0032-0935}},
Unique-ID = {{ISI:000186589300011}}
}


@article{Ritzmann_2004,
Author = {Ritzmann, Roy E. and Quinn, Roger D. and Fischer, Martin S.},
Title = {{Convergent evolution and locomotion through complex terrain by insects,
   vertebrates and robots}},
Journal = {{Arthropod Structure \& Development}},
Year = {{2004}},
Volume = {{33}},
Number = {{3}},
Pages = {{361-379}},
DOI = {{10.1016/j.asd.2004.05.001}},
ISSN = {{1467-8039}},
Unique-ID = {{ISI:000224261700012}}
}

@article{Robinson_2008,
Author = {Robinson, Elva J. H. and Holcombe, Mike and Ratnieks, Francis L. W.},
Title = {{The organization of soil disposal by ants}},
Journal = {{Animal Behaviour}},
Year = {{2008}},
Volume = {{75}},
Number = {{4}},
Pages = {{1389-1399}},
DOI = {{10.1016/j.anbehav.2007.09.013}},
ISSN = {{0003-3472}},
ORCID-Numbers = {{Robinson, Elva/0000-0003-4914-9327}},
Unique-ID = {{ISI:000254258000022}}
}

@article{Schmitt_2009,
Author = {Schmitt, John and Bonnono, Scott},
Title = {{Dynamics and stability of lateral plane locomotion on inclines}},
Journal = {{Journal of Theoretical Biology}},
Year = {{2009}},
Volume = {{261}},
Number = {{4}},
Pages = {{598-609}},
DOI = {{10.1016/j.jtbi.2009.08.019}},
ISSN = {{0022-5193}},
Unique-ID = {{ISI:000274799100010}}
}

@article{Schmitt_2002,
Author = {Schmitt, John and Garcia, M and Razo, RC and Holmes, Philip and Full, Robert J.},
Title = {{Dynamics and stability of legged locomotion in the horizontal plane: a
   test case using insects}},
Journal = {{Biological Cybernetics}},
Year = {{2002}},
Volume = {{86}},
Number = {{5}},
Pages = {{343-353}},
DOI = {{10.1007/s00422-001-0300-3}},
ISSN = {{0340-1200}},
Unique-ID = {{ISI:000176047600002}}
}

@article{Seidl_2008,
Author = {Seidl, Tobias and Wehner, Ruediger},
Title = {{Walking on inclines: how do desert ants monitor slope and step length}},
Journal = {{Frontiers in Zoology}},
Year = {{2008}},
Volume = {{5}},
DOI = {{10.1186/1742-9994-5-8}},
Article-Number = {{8}},
ISSN = {{1742-9994}},
ORCID-Numbers = {{Seidl, Tobias/0000-0002-0067-0739}},
Unique-ID = {{ISI:000257561300001}}
}

@article{Shao_2012,
Author = {Shao, Chuan-Ping and Chen, Ye-Jun and Lin, Jian-Zhong},
Title = {{Wind induced deformation and vibration of a Platanus acerifolia leaf}},
Journal = {{Acta Mechanica Sinica}},
Year = {{2012}},
Volume = {{28}},
Number = {{3}},
Pages = {{583-594}},
DOI = {{10.1007/s10409-012-0074-y}},
ISSN = {{0567-7718}},
Unique-ID = {{ISI:000306214300003}}
}


@article{Smolka_2013,
Author = {Smolka, Jochen and Byrne, Marcus J. and Scholtz, Clarke H. and Dacke,
   Marie},
Title = {{A new galloping gait in an insect}},
Journal = {{Current Biology}},
Year = {{2013}},
Volume = {{23}},
Number = {{20}},
Pages = {{R913-R915}},
DOI = {{10.1016/j.cub.2013.09.031}},
ISSN = {{0960-9822}},
EISSN = {{1879-0445}},
ResearcherID-Numbers = {{Smolka, Jochen/N-6282-2014
   }},
ORCID-Numbers = {{Smolka, Jochen/0000-0003-2958-0697
   Byrne, Marcus/0000-0002-5155-2599}},
Unique-ID = {{ISI:000326317300005}}
}

@article{Ting_1994,
Author = {Ting, Lena H. and Blickhan, Reinhard and Full, Robert J.},
Title = {{Dynamic and static stability in hexapedal runners}},
Journal = {{Journal of Experimental Biology}},
Year = {{1994}},
Volume = {{197}},
Pages = {{251-269}},
ISSN = {{0022-0949}},
ResearcherID-Numbers = {{Ting, Lena/I-9311-2014
   Blickhan, Reinhard/C-7076-2012}},
Unique-ID = {{ISI:A1994QB14200016}}
}


@article{Tofilski_2005,
Author = {Tofilski, Adam and Ratnieks, Francis L.W.},
Title = {{Sand pile formation in Dorymyrmex ants}},
Journal = {{Journal of Insect Behavior}},
Year = {{2005}},
Volume = {{18}},
Number = {{4}},
Pages = {{505-512}},
DOI = {{10.1007/s10905-005-5608-8}},
ISSN = {{0892-7553}},
ResearcherID-Numbers = {{Tofilski, Adam/O-6750-2015}},
Unique-ID = {{ISI:000230566000005}}
} 

@article{Tofilski_2008,
Author = {Tofilski, Adam and Ratnieks, Francis L. W.},
Title = {{Simple rules based on pile slope are used in the self organization of
   sand pile formation by Pheidole oxyops ants}},
Journal = {{Insectes Sociaux}},
Year = {{2008}},
Volume = {{55}},
Number = {{1}},
Pages = {{37-42}},
DOI = {{10.1007/s00040-007-0967-0}},
ISSN = {{0020-1812}},
ResearcherID-Numbers = {{Tofilski, Adam/O-6750-2015}},
Unique-ID = {{ISI:000253527700005}}
}

@article{Voloshina_2013,
Author = {Voloshina, Alexandra S. and Kuo, Arthur D. and Daley, Monica A. and
   Ferris, Daniel P.},
Title = {{Biomechanics and energetics of walking on uneven terrain}},
Journal = {{Journal of Experimental Biology}},
Year = {{2013}},
Volume = {{216}},
Number = {{21}},
Pages = {{3963-3970}},
DOI = {{10.1242/jeb.081711}},
ISSN = {{0022-0949}},
EISSN = {{1477-9145}},
ResearcherID-Numbers = {{Ferris, Daniel/A-9624-2008
   }},
ORCID-Numbers = {{Ferris, Daniel/0000-0001-6373-6021
   Daley, Monica A/0000-0001-8584-2052}},
Unique-ID = {{ISI:000325806300011}}
}


@article{Walker_1993,
Author = {Walker, Graham},
Title = {{Adhesion to smooth surfaces by insects - A review}},
Journal = {{International Journal of Adhesion and Adhesives}},
Year = {{1993}},
Volume = {{13}},
Number = {{1}},
Pages = {{3-7}},
DOI = {{10.1016/0143-7496(93)90002-Q}},
ISSN = {{0143-7496}},
Unique-ID = {{ISI:A1993KU66200001}}
}


@article{Weihmann_2009,
Author = {Weihmann, Tom and Blickhan, Reinhard},
Title = {{Comparing inclined locomotion in a ground-living and a climbing ant
   species: sagittal plane kinematics}},
Journal = {{Journal of Comparative Physiology A-Neuroethology Sensory Neural and
   Behavioral Physiology}},
Year = {{2009}},
Volume = {{195}},
Number = {{11}},
Pages = {{1011-1020}},
DOI = {{10.1007/s00359-009-0475-y}},
ISSN = {{0340-7594}},
ResearcherID-Numbers = {{Blickhan, Reinhard/C-7076-2012
   }},
ORCID-Numbers = {{Weihmann, Tom/0000-0002-6628-1816}},
Unique-ID = {{ISI:000271078900002}}
}

@article{Weihmann_2015,
Author = {Weihmann, Tom and Goetzke, Hanns Hagen and Guenther, Michael},
Title = {{Requirements and limits of anatomy-based predictions of locomotion in
   terrestrial arthropods with emphasis on arachnids}},
Journal = {{Journal of Paleontology}},
Year = {{2015}},
Volume = {{89}},
Number = {{6}},
Pages = {{980-990}},
DOI = {{10.1017/jpa.2016.33}},
ISSN = {{0022-3360}},
EISSN = {{1937-2337}},
ORCID-Numbers = {{Weihmann, Tom/0000-0002-6628-1816}},
Unique-ID = {{ISI:000376768500007}}
}

@article{Wilson_1966,
Author = {Wilson, Donald M.},
Title = {{Insect walking}},
Journal = {{Annual Review of Entomology}},
Year = {{1966}},
Volume = {{11}},
Pages = {{103+}},
DOI = {{10.1146/annurev.en.11.010166.000535}},
ISSN = {{0066-4170}},
EISSN = {{1545-4487}},
Unique-ID = {{ISI:A19667204200005}}
}

@article{Wohlgemuth_2002,
Author = {Wohlgemuth, Sandra and Ronacher, Bernhard and Wehner, Rüdiger},
Title = {{Distance estimation in the third dimension in desert ants}},
Journal = {{Journal of Comparative Physiology A-Neuroethology Sensory Neural and
   Behavioral Physiology}},
Year = {{2002}},
Volume = {{188}},
Number = {{4}},
Pages = {{273-281}},
DOI = {{10.1007/s00359-002-0301-2}},
ISSN = {{0340-7594}},
Unique-ID = {{ISI:000176157900003}}
}

@article{You_2001,
Author = {You, Jia-Yuan and Chou, You-Li and Lin, Chii-Jeng and Su, Fong-Chin},
Title = {{Effect of slip on movement of body center of mass relative to base of
   support}},
Journal = {{Clinical Biomechanics}},
Year = {{2001}},
Volume = {{16}},
Number = {{2}},
Pages = {{167-173}},
DOI = {{10.1016/S0268-0033(00)00076-0}},
ISSN = {{0268-0033}},
Unique-ID = {{ISI:000167308600010}}
}
